# Supplementary material for: Mechanistic Insights into the Inhibition of Yersinia enterocolitica Biofilm Formation by Lipoic Acid
Source: Microorganisms. 2026 Feb 28;14(3):558. doi: 10.3390/microorganisms14030558 (PMC13029520; doi:10.3390/microorganisms14030558)
Supplement: Supplementary file 1 [file microorganisms-14-00558-s001.zip]

Archive with 1 entries (1 files):
- microorganisms-4133096-supplementary.pdf
